# Supplementary material for: Microemulsions: An Encapsulation Strategy to Increase the Thermal Stability of D-limonene
Source: Pharmaceutics. 2023 Nov 1;15(11):2564. doi: 10.3390/pharmaceutics15112564 (PMC10674340; doi:10.3390/pharmaceutics15112564)
Supplement: Supplementary file 1 [file pharmaceutics-15-02564-s001.zip]

Archive with 1 entries (1 files):
- pharmaceutics-2664275-supplementary.pdf
